# Supplementary material for: Commensurate incidence and outcomes of liver enzyme elevation between anti-tumor necrosis factor users with or without prior hepatitis B virus infections
Source: PLoS One. 2018 Apr 25;13(4):e0196210. doi: 10.1371/journal.pone.0196210 (PMC5919014; doi:10.1371/journal.pone.0196210)
Supplement: S1 Data Appendix — (XLSX) [file pone.0196210.s001.xlsx]

## Sheet: Anti-TNF_HBV & disease data
Anti-TNF cohort (n = 472)
HBV serostatus	Disease	Key
HBsAg+	RA	RA:	Rheumatoid arthritis
HBsAg+	RA	AS:	Ankylosing spondylitis
HBsAg+	RA	PS:	Psoriasis
HBsAg+	AS
HBsAg+	AS
HbsAg−/HBcAb+	RA
HBsAg+	RA
HBsAg+	RA
HBsAg+	RA
HBsAg+	RA
HbsAg−/HBcAb+	AS
Uninfected	RA
HbsAg−/HBcAb+	RA
HbsAg−/HBcAb+	RA
HbsAg−/HBcAb+	RA
HbsAg−/HBcAb+	RA
HbsAg−/HBcAb+	AS
Uninfected	RA
HbsAg−/HBcAb+	RA
HbsAg−/HBcAb+	RA
HbsAg−/HBcAb+	RA
HbsAg−/HBcAb+	RA
HbsAg−/HBcAb+	RA
Uninfected	RA
HbsAg−/HBcAb+	RA
HbsAg−/HBcAb+	AS
Uninfected	PS
Uninfected	RA
Uninfected	RA
HbsAg−/HBcAb+	RA
Uninfected	RA
HbsAg−/HBcAb+	RA
HbsAg−/HBcAb+	RA
HbsAg−/HBcAb+	RA
HbsAg−/HBcAb+	RA
HbsAg−/HBcAb+	AS
HbsAg−/HBcAb+	RA
HbsAg−/HBcAb+	AS
HbsAg−/HBcAb+	AS
HbsAg−/HBcAb+	RA
HbsAg−/HBcAb+	RA
HbsAg−/HBcAb+	RA
HbsAg−/HBcAb+	RA
HbsAg−/HBcAb+	RA
HbsAg−/HBcAb+	RA
HbsAg−/HBcAb+	RA
HbsAg−/HBcAb+	RA
HbsAg−/HBcAb+	RA
HbsAg−/HBcAb+	RA
HbsAg−/HBcAb+	RA
HbsAg−/HBcAb+	RA
HbsAg−/HBcAb+	RA
Uninfected	RA
HbsAg−/HBcAb+	AS
HbsAg−/HBcAb+	RA
Uninfected	RA
HbsAg−/HBcAb+	RA
Uninfected	RA
HbsAg−/HBcAb+	RA
Uninfected	RA
HbsAg−/HBcAb+	RA
Uninfected	PS
HbsAg−/HBcAb+	RA
HbsAg−/HBcAb+	RA
Uninfected	RA
HbsAg−/HBcAb+	PS
HbsAg−/HBcAb+	RA
Uninfected	RA
HbsAg−/HBcAb+	RA
Uninfected	AS
HbsAg−/HBcAb+	RA
HbsAg−/HBcAb+	RA
Uninfected	RA
HbsAg−/HBcAb+	RA
Uninfected	AS
HbsAg−/HBcAb+	AS
Uninfected	RA
HbsAg−/HBcAb+	RA
HbsAg−/HBcAb+	RA
Uninfected	PS
HbsAg−/HBcAb+	AS
HbsAg−/HBcAb+	RA
Uninfected	RA
HbsAg−/HBcAb+	AS
HbsAg−/HBcAb+	RA
HbsAg−/HBcAb+	RA
Uninfected	RA
HbsAg−/HBcAb+	RA
HBsAg+	RA
HBsAg+	RA
HBsAg+	RA
HbsAg−/HBcAb+	RA
HbsAg−/HBcAb+	RA
Uninfected	RA
HbsAg−/HBcAb+	PS
HBsAg+	RA
HbsAg−/HBcAb+	RA
HbsAg−/HBcAb+	PS
HbsAg−/HBcAb+	RA
HbsAg−/HBcAb+	AS
HbsAg−/HBcAb+	RA
HbsAg−/HBcAb+	RA
HbsAg−/HBcAb+	RA
HbsAg−/HBcAb+	RA
HbsAg−/HBcAb+	RA
HBsAg+	AS
HbsAg−/HBcAb+	RA
Uninfected	RA
HbsAg−/HBcAb+	RA
HbsAg−/HBcAb+	AS
HbsAg−/HBcAb+	RA
Uninfected	AS
HbsAg−/HBcAb+	RA
HbsAg−/HBcAb+	RA
HbsAg−/HBcAb+	AS
HbsAg−/HBcAb+	RA
HbsAg−/HBcAb+	RA
HbsAg−/HBcAb+	RA
HBsAg+	RA
Uninfected	RA
HbsAg−/HBcAb+	RA
HbsAg−/HBcAb+	RA
HbsAg−/HBcAb+	AS
Uninfected	AS
Uninfected	RA
HbsAg−/HBcAb+	RA
Uninfected	RA
HBsAg+	RA
HbsAg−/HBcAb+	RA
Uninfected	RA
Uninfected	AS
HbsAg−/HBcAb+	RA
HbsAg−/HBcAb+	RA
HbsAg−/HBcAb+	RA
HbsAg−/HBcAb+	RA
HbsAg−/HBcAb+	AS
Uninfected	AS
HbsAg−/HBcAb+	RA
HbsAg−/HBcAb+	RA
Uninfected	RA
Uninfected	RA
Uninfected	AS
HbsAg−/HBcAb+	AS
Uninfected	RA
Uninfected	RA
Uninfected	RA
HbsAg−/HBcAb+	RA
HbsAg−/HBcAb+	RA
Uninfected	AS
Uninfected	AS
Uninfected	RA
HbsAg−/HBcAb+	RA
HbsAg−/HBcAb+	RA
Uninfected	AS
Uninfected	RA
HbsAg−/HBcAb+	RA
HbsAg−/HBcAb+	RA
Uninfected	AS
HbsAg−/HBcAb+	RA
HbsAg−/HBcAb+	RA
HbsAg−/HBcAb+	RA
HbsAg−/HBcAb+	RA
HbsAg−/HBcAb+	RA
HbsAg−/HBcAb+	RA
Uninfected	RA
Uninfected	PS
HBsAg+	RA
HbsAg−/HBcAb+	AS
Uninfected	RA
HbsAg−/HBcAb+	RA
Uninfected	RA
HbsAg−/HBcAb+	AS
HbsAg−/HBcAb+	AS
HbsAg−/HBcAb+	RA
HbsAg−/HBcAb+	RA
HbsAg−/HBcAb+	RA
HbsAg−/HBcAb+	RA
HbsAg−/HBcAb+	RA
HbsAg−/HBcAb+	RA
HbsAg−/HBcAb+	AS
HbsAg−/HBcAb+	AS
HbsAg−/HBcAb+	AS
HbsAg−/HBcAb+	RA
HbsAg−/HBcAb+	RA
HbsAg−/HBcAb+	RA
Uninfected	RA
HbsAg−/HBcAb+	RA
HbsAg−/HBcAb+	RA
HbsAg−/HBcAb+	PS
Uninfected	RA
HbsAg−/HBcAb+	RA
Uninfected	RA
HbsAg−/HBcAb+	RA
HbsAg−/HBcAb+	PS
HbsAg−/HBcAb+	RA
HbsAg−/HBcAb+	RA
HBsAg+	RA
HbsAg−/HBcAb+	RA
HbsAg−/HBcAb+	AS
Uninfected	RA
HbsAg−/HBcAb+	RA
HbsAg−/HBcAb+	RA
Uninfected	AS
HbsAg−/HBcAb+	RA
Uninfected	RA
HbsAg−/HBcAb+	PS
Uninfected	AS
HbsAg−/HBcAb+	AS
HbsAg−/HBcAb+	AS
HbsAg−/HBcAb+	AS
Uninfected	RA
HbsAg−/HBcAb+	AS
Uninfected	AS
HbsAg−/HBcAb+	RA
HbsAg−/HBcAb+	AS
HbsAg−/HBcAb+	AS
Uninfected	AS
HbsAg−/HBcAb+	RA
HbsAg−/HBcAb+	RA
HbsAg−/HBcAb+	RA
Uninfected	RA
HbsAg−/HBcAb+	RA
HBsAg+	RA
HbsAg−/HBcAb+	RA
Uninfected	RA
Uninfected	RA
HBsAg+	RA
HbsAg−/HBcAb+	RA
Uninfected	RA
HbsAg−/HBcAb+	RA
Uninfected	RA
HbsAg−/HBcAb+	RA
Uninfected	RA
HbsAg−/HBcAb+	RA
HbsAg−/HBcAb+	RA
HbsAg−/HBcAb+	RA
Uninfected	RA
Uninfected	RA
HbsAg−/HBcAb+	RA
HbsAg−/HBcAb+	RA
HbsAg−/HBcAb+	RA
HbsAg−/HBcAb+	RA
HbsAg−/HBcAb+	RA
Uninfected	RA
Uninfected	RA
HbsAg−/HBcAb+	RA
HbsAg−/HBcAb+	RA
Uninfected	RA
HbsAg−/HBcAb+	RA
HBsAg+	RA
HbsAg−/HBcAb+	RA
HbsAg−/HBcAb+	RA
Uninfected	RA
HbsAg−/HBcAb+	RA
Uninfected	PS
HbsAg−/HBcAb+	RA
Uninfected	RA
HbsAg−/HBcAb+	RA
HbsAg−/HBcAb+	RA
Uninfected	RA
Uninfected	RA
HbsAg−/HBcAb+	RA
HbsAg−/HBcAb+	RA
HbsAg−/HBcAb+	RA
HbsAg−/HBcAb+	AS
HBsAg+	RA
Uninfected	RA
Uninfected	RA
Uninfected	AS
HbsAg−/HBcAb+	RA
HbsAg−/HBcAb+	AS
HBsAg+	AS
Uninfected	RA
Uninfected	RA
Uninfected	RA
HbsAg−/HBcAb+	RA
HbsAg−/HBcAb+	RA
HbsAg−/HBcAb+	RA
Uninfected	AS
HbsAg−/HBcAb+	RA
Uninfected	RA
HbsAg−/HBcAb+	RA
HbsAg−/HBcAb+	RA
HbsAg−/HBcAb+	PS
HbsAg−/HBcAb+	RA
Uninfected	RA
HbsAg−/HBcAb+	AS
HbsAg−/HBcAb+	PS
Uninfected	AS
HbsAg−/HBcAb+	PS
HbsAg−/HBcAb+	RA
Uninfected	RA
Uninfected	RA
HbsAg−/HBcAb+	PS
Uninfected	PS
Uninfected	PS
Uninfected	AS
Uninfected	PS
HbsAg−/HBcAb+	RA
Uninfected	AS
Uninfected	PS
HbsAg−/HBcAb+	RA
HbsAg−/HBcAb+	RA
HbsAg−/HBcAb+	PS
Uninfected	PS
HbsAg−/HBcAb+	RA
Uninfected	RA
HbsAg−/HBcAb+	RA
HbsAg−/HBcAb+	PS
Uninfected	RA
HBsAg+	RA
HbsAg−/HBcAb+	AS
HbsAg−/HBcAb+	AS
Uninfected	PS
Uninfected	RA
Uninfected	RA
HbsAg−/HBcAb+	RA
Uninfected	RA
HbsAg−/HBcAb+	RA
HbsAg−/HBcAb+	RA
Uninfected	PS
HBsAg+	AS
HbsAg−/HBcAb+	RA
HbsAg−/HBcAb+	PS
HbsAg−/HBcAb+	PS
Uninfected	RA
HBsAg+	AS
Uninfected	AS
HBsAg+	RA
Uninfected	RA
HbsAg−/HBcAb+	AS
Uninfected	RA
HbsAg−/HBcAb+	RA
HbsAg−/HBcAb+	PS
HbsAg−/HBcAb+	RA
Uninfected	AS
HbsAg−/HBcAb+	RA
Uninfected	AS
HbsAg−/HBcAb+	RA
HbsAg−/HBcAb+	PS
HbsAg−/HBcAb+	RA
HBsAg+	RA
HbsAg−/HBcAb+	AS
HbsAg−/HBcAb+	RA
HbsAg−/HBcAb+	RA
HbsAg−/HBcAb+	RA
Uninfected	RA
Uninfected	RA
HbsAg−/HBcAb+	RA
HbsAg−/HBcAb+	RA
Uninfected	RA
HbsAg−/HBcAb+	RA
Uninfected	RA
HbsAg−/HBcAb+	RA
HbsAg−/HBcAb+	RA
HbsAg−/HBcAb+	RA
HbsAg−/HBcAb+	RA
HbsAg−/HBcAb+	RA
Uninfected	RA
Uninfected	PS
Uninfected	PS
Uninfected	AS
Uninfected	AS
Uninfected	PS
Uninfected	PS
HbsAg−/HBcAb+	RA
HbsAg−/HBcAb+	PS
HbsAg−/HBcAb+	RA
HbsAg−/HBcAb+	RA
HbsAg−/HBcAb+	RA
HbsAg−/HBcAb+	RA
HbsAg−/HBcAb+	RA
HBsAg+	PS
Uninfected	RA
HbsAg−/HBcAb+	RA
HbsAg−/HBcAb+	PS
Uninfected	RA
HbsAg−/HBcAb+	RA
HbsAg−/HBcAb+	RA
HbsAg−/HBcAb+	PS
HbsAg−/HBcAb+	RA
Uninfected	PS
Uninfected	AS
Uninfected	AS
Uninfected	RA
HbsAg−/HBcAb+	RA
Uninfected	RA
HbsAg−/HBcAb+	RA
Uninfected	PS
Uninfected	RA
Uninfected	AS
Uninfected	RA
Uninfected	AS
Uninfected	RA
HbsAg−/HBcAb+	RA
HBsAg+	RA
HbsAg−/HBcAb+	RA
HbsAg−/HBcAb+	RA
HBsAg+	RA
HbsAg−/HBcAb+	RA
Uninfected	PS
HbsAg−/HBcAb+	PS
HbsAg−/HBcAb+	PS
Uninfected	RA
Uninfected	PS
HbsAg−/HBcAb+	RA
Uninfected	RA
Uninfected	RA
Uninfected	PS
Uninfected	RA
Uninfected	RA
HbsAg−/HBcAb+	PS
Uninfected	AS
Uninfected	AS
HbsAg−/HBcAb+	RA
HbsAg−/HBcAb+	RA
HbsAg−/HBcAb+	RA
HbsAg−/HBcAb+	RA
Uninfected	AS
HBsAg+	AS
Uninfected	PS
HbsAg−/HBcAb+	RA
HbsAg−/HBcAb+	RA
HbsAg−/HBcAb+	AS
HbsAg−/HBcAb+	RA
HbsAg−/HBcAb+	AS
Uninfected	RA
HbsAg−/HBcAb+	AS
Uninfected	AS
HbsAg−/HBcAb+	RA
Uninfected	AS
HbsAg−/HBcAb+	RA
HbsAg−/HBcAb+	PS
HbsAg−/HBcAb+	PS
Uninfected	AS
HBsAg+	AS
HbsAg−/HBcAb+	RA
HbsAg−/HBcAb+	RA
Uninfected	RA
HbsAg−/HBcAb+	RA
HbsAg−/HBcAb+	RA
Uninfected	AS
HbsAg−/HBcAb+	RA
HbsAg−/HBcAb+	RA
HbsAg−/HBcAb+	RA
HbsAg−/HBcAb+	RA
Uninfected	AS
HbsAg−/HBcAb+	PS
HBsAg+	PS
HbsAg−/HBcAb+	PS
Uninfected	AS
Uninfected	AS
HbsAg−/HBcAb+	RA
Uninfected	RA
HbsAg−/HBcAb+	RA
HbsAg−/HBcAb+	RA
HbsAg−/HBcAb+	RA
HbsAg−/HBcAb+	RA
HbsAg−/HBcAb+	RA
Uninfected	RA
HBsAg+	RA
HbsAg−/HBcAb+	RA
HbsAg−/HBcAb+	RA
HbsAg−/HBcAb+	RA
Uninfected	RA
HbsAg−/HBcAb+	RA
HbsAg−/HBcAb+	RA
Uninfected	RA
HbsAg−/HBcAb+	RA
HbsAg−/HBcAb+	RA
HbsAg−/HBcAb+	RA
Uninfected	RA

## Sheet: Anti-TNF_HBV & ALT data
Anti-TNF cohort (n = 472)
HBV serostatus	Serum ALT >2-fold ULN (0=No, 1=Yes)	Person-years
HBsAg+	0	0.07222
HBsAg+	0	1.77778
HBsAg+	0	0.54167
HBsAg+	0	0.19722
HBsAg+	1	0.33056
HBsAg−/HBcAb+	0	.
HBsAg+	1	0.05833
HBsAg+	1	0.13611
HBsAg+	0	0.23333
HBsAg+	1	1.77778
HBsAg−/HBcAb+	0	3.46111
Uninfected	0	0.77778
HBsAg−/HBcAb+	0	1.00556
HBsAg−/HBcAb+	0	0.76944
HBsAg−/HBcAb+	0	3.55833
HBsAg−/HBcAb+	0	1.51667
HBsAg−/HBcAb+	0	3.57778
Uninfected	0	1.00278
HBsAg−/HBcAb+	0	3.16389
HBsAg−/HBcAb+	1	0.13333
HBsAg−/HBcAb+	0	2.71944
HBsAg−/HBcAb+	0	0.68611
HBsAg−/HBcAb+	0	1.08611
Uninfected	0	3.13056
HBsAg−/HBcAb+	0	3.51944
HBsAg−/HBcAb+	0	1.55556
Uninfected	1	0.93333
Uninfected	0	1.55556
Uninfected	0	3.83333
HBsAg−/HBcAb+	0	0.52778
Uninfected	1	0.33056
HBsAg−/HBcAb+	0	0.49722
HBsAg−/HBcAb+	1	0.525
HBsAg−/HBcAb+	0	4.84167
HBsAg−/HBcAb+	0	0.38889
HBsAg−/HBcAb+	0	.
HBsAg−/HBcAb+	0	1.54444
HBsAg−/HBcAb+	0	3.61944
HBsAg−/HBcAb+	1	0.15556
HBsAg−/HBcAb+	0	0.875
HBsAg−/HBcAb+	0	0.75
HBsAg−/HBcAb+	0	.
HBsAg−/HBcAb+	0	0.92778
HBsAg−/HBcAb+	0	1.625
HBsAg−/HBcAb+	0	4.06389
HBsAg−/HBcAb+	0	1.33611
HBsAg−/HBcAb+	0	1.56111
HBsAg−/HBcAb+	1	3.10556
HBsAg−/HBcAb+	0	3.40556
HBsAg−/HBcAb+	0	0.05556
HBsAg−/HBcAb+	0	6.11111
HBsAg−/HBcAb+	1	0.15833
Uninfected	0	1.06944
HBsAg−/HBcAb+	0	3.675
HBsAg−/HBcAb+	0	0.29444
Uninfected	0	2.80833
HBsAg−/HBcAb+	0	2.975
Uninfected	0	0.48611
HBsAg−/HBcAb+	0	1.00833
Uninfected	0	3.94722
HBsAg−/HBcAb+	0	2.78333
Uninfected	0	3.11944
HBsAg−/HBcAb+	0	6
HBsAg−/HBcAb+	1	0.67778
Uninfected	0	0.52222
HBsAg−/HBcAb+	0	3.49722
HBsAg−/HBcAb+	0	1.38056
Uninfected	0	0.97222
HBsAg−/HBcAb+	0	2.19722
Uninfected	1	1.92778
HBsAg−/HBcAb+	0	3.41667
HBsAg−/HBcAb+	0	3.69444
Uninfected	0	0.31111
HBsAg−/HBcAb+	0	3.70556
Uninfected	0	2.94167
HBsAg−/HBcAb+	0	3.61667
Uninfected	0	0.99722
HBsAg−/HBcAb+	1	2.33333
HBsAg−/HBcAb+	0	1.22222
Uninfected	0	2.65
HBsAg−/HBcAb+	0	3.66111
HBsAg−/HBcAb+	0	0.70833
Uninfected	0	0.77222
HBsAg−/HBcAb+	0	2.95556
HBsAg−/HBcAb+	0	1.71111
HBsAg−/HBcAb+	0	4.475
Uninfected	0	1.65556
HBsAg−/HBcAb+	0	5.02222
HBsAg+	0	3.26667
HBsAg+	0	6.33056
HBsAg+	0	3.24167
HBsAg−/HBcAb+	0	4.33611
HBsAg−/HBcAb+	1	3.35833
Uninfected	0	0.55833
HBsAg−/HBcAb+	0	0.99167
HBsAg+	0	1.38056
HBsAg−/HBcAb+	0	2.48889
HBsAg−/HBcAb+	0	3.70556
HBsAg−/HBcAb+	0	3.68056
HBsAg−/HBcAb+	0	.
HBsAg−/HBcAb+	0	3.56389
HBsAg−/HBcAb+	0	1.47778
HBsAg−/HBcAb+	0	0.80556
HBsAg−/HBcAb+	0	1.56667
HBsAg−/HBcAb+	0	0.71944
HBsAg+	0	3.57778
HBsAg−/HBcAb+	0	2.33611
Uninfected	0	3.69444
HBsAg−/HBcAb+	0	3.10556
HBsAg−/HBcAb+	0	.
HBsAg−/HBcAb+	0	2.91944
Uninfected	0	1.55556
HBsAg−/HBcAb+	0	1.25
HBsAg−/HBcAb+	0	2.43611
HBsAg−/HBcAb+	0	0.78611
HBsAg−/HBcAb+	0	1.71111
HBsAg−/HBcAb+	0	1.67222
HBsAg−/HBcAb+	0	1.08333
HBsAg+	1	0.07778
Uninfected	0	5.23056
HBsAg−/HBcAb+	0	1.01389
HBsAg−/HBcAb+	0	4.45278
HBsAg−/HBcAb+	0	.
Uninfected	0	3.30556
Uninfected	0	1.23056
HBsAg−/HBcAb+	0	5.58889
Uninfected	0	.
HBsAg+	0	0.38889
HBsAg−/HBcAb+	1	2.39167
Uninfected	1	0.625
Uninfected	0	3.76389
HBsAg−/HBcAb+	0	1.12778
HBsAg−/HBcAb+	0	0.875
HBsAg−/HBcAb+	0	2.87778
HBsAg−/HBcAb+	0	3.03333
HBsAg−/HBcAb+	0	3.47222
Uninfected	0	1.45556
HBsAg−/HBcAb+	1	1.80833
HBsAg−/HBcAb+	0	0.48333
Uninfected	0	0.125
Uninfected	0	2.3
Uninfected	0	1.58333
HBsAg−/HBcAb+	1	0.85556
Uninfected	0	0.62222
Uninfected	1	2.00556
Uninfected	0	5.28333
HBsAg−/HBcAb+	0	0.325
HBsAg−/HBcAb+	1	2.11944
Uninfected	0	1.06667
Uninfected	0	3.30556
Uninfected	0	0.31111
HBsAg−/HBcAb+	0	0.56667
HBsAg−/HBcAb+	0	3.81111
Uninfected	0	3.51667
Uninfected	0	5.775
HBsAg−/HBcAb+	1	0.74722
HBsAg−/HBcAb+	0	1.05
Uninfected	0	.
HBsAg−/HBcAb+	1	3.61667
HBsAg−/HBcAb+	0	.
HBsAg−/HBcAb+	0	7.73889
HBsAg−/HBcAb+	0	5.03056
HBsAg−/HBcAb+	0	.
HBsAg−/HBcAb+	0	1.94444
Uninfected	0	0.53889
Uninfected	0	0.23333
HBsAg+	0	2.55
HBsAg−/HBcAb+	0	3.09167
Uninfected	0	1.24444
HBsAg−/HBcAb+	0	3.5
Uninfected	0	3.43611
HBsAg−/HBcAb+	0	2.95556
HBsAg−/HBcAb+	0	1.80833
HBsAg−/HBcAb+	0	1.275
HBsAg−/HBcAb+	0	0.38889
HBsAg−/HBcAb+	0	0.20278
HBsAg−/HBcAb+	0	0.975
HBsAg−/HBcAb+	0	3.09444
HBsAg−/HBcAb+	0	0.63611
HBsAg−/HBcAb+	0	3.74722
HBsAg−/HBcAb+	0	1.39722
HBsAg−/HBcAb+	0	3.45
HBsAg−/HBcAb+	1	0.89444
HBsAg−/HBcAb+	0	0.73333
HBsAg−/HBcAb+	0	2.8
Uninfected	0	1.39444
HBsAg−/HBcAb+	0	1.54722
HBsAg−/HBcAb+	0	0.93333
HBsAg−/HBcAb+	0	3.01667
Uninfected	0	2.43056
HBsAg−/HBcAb+	1	1.01111
Uninfected	0	2.50833
HBsAg−/HBcAb+	0	2.625
HBsAg−/HBcAb+	0	3.39722
HBsAg−/HBcAb+	0	3.69722
HBsAg−/HBcAb+	0	1.00833
HBsAg+	0	0.74167
HBsAg−/HBcAb+	0	1.03056
HBsAg−/HBcAb+	0	3.59167
Uninfected	0	2.075
HBsAg−/HBcAb+	0	2.01667
HBsAg−/HBcAb+	0	1.36944
Uninfected	0	3.74167
HBsAg−/HBcAb+	0	0.25833
Uninfected	0	1.36944
HBsAg−/HBcAb+	0	2.21667
Uninfected	0	.
HBsAg−/HBcAb+	1	0.08611
HBsAg−/HBcAb+	0	2.59722
HBsAg−/HBcAb+	0	2.55
Uninfected	1	0.19167
HBsAg−/HBcAb+	0	2.48333
Uninfected	0	3.20556
HBsAg−/HBcAb+	0	1.15
HBsAg−/HBcAb+	0	.
HBsAg−/HBcAb+	0	3.09167
Uninfected	0	2.90833
HBsAg−/HBcAb+	0	0.85278
HBsAg−/HBcAb+	0	2.77222
HBsAg−/HBcAb+	0	1.53611
Uninfected	0	.
HBsAg−/HBcAb+	0	3.325
HBsAg+	0	1.95
HBsAg−/HBcAb+	0	0.98611
Uninfected	0	1.75278
Uninfected	0	1.79167
HBsAg+	0	4.11389
HBsAg−/HBcAb+	0	1.84167
Uninfected	0	0.89444
HBsAg−/HBcAb+	1	2.95
Uninfected	0	1.22222
HBsAg−/HBcAb+	0	0.35
Uninfected	0	0.84167
HBsAg−/HBcAb+	0	0.89444
HBsAg−/HBcAb+	0	1.05556
HBsAg−/HBcAb+	0	0.19444
Uninfected	0	0.13611
Uninfected	0	1.18611
HBsAg−/HBcAb+	0	0.73889
HBsAg−/HBcAb+	0	2.875
HBsAg−/HBcAb+	0	0.42778
HBsAg−/HBcAb+	0	3.3
HBsAg−/HBcAb+	0	2.47778
Uninfected	0	0.525
Uninfected	0	0.54444
HBsAg−/HBcAb+	0	0.46389
HBsAg−/HBcAb+	0	0.62778
Uninfected	0	1.3
HBsAg−/HBcAb+	0	1.28611
HBsAg+	1	0.97222
HBsAg−/HBcAb+	0	1.26389
HBsAg−/HBcAb+	0	3.03889
Uninfected	0	1.00833
HBsAg−/HBcAb+	0	2.73611
Uninfected	0	3.06667
HBsAg−/HBcAb+	0	1.94167
Uninfected	0	0.56667
HBsAg−/HBcAb+	0	1.34167
HBsAg−/HBcAb+	0	0.975
Uninfected	0	3.68333
Uninfected	0	1.24167
HBsAg−/HBcAb+	0	.
HBsAg−/HBcAb+	0	1.49722
HBsAg−/HBcAb+	0	0.875
HBsAg−/HBcAb+	0	3.40556
HBsAg+	1	0.36389
Uninfected	1	1.33333
Uninfected	0	2.89167
Uninfected	0	2.88056
HBsAg−/HBcAb+	0	1.78889
HBsAg−/HBcAb+	0	2.18611
HBsAg+	0	3.03333
Uninfected	0	0.61667
Uninfected	0	0.9
Uninfected	1	0.35
HBsAg−/HBcAb+	0	4.68611
HBsAg−/HBcAb+	0	1.82778
HBsAg−/HBcAb+	0	3.89167
Uninfected	0	3.83056
HBsAg−/HBcAb+	0	1.74167
Uninfected	0	1.08056
HBsAg−/HBcAb+	1	0.54444
HBsAg−/HBcAb+	0	0.93333
HBsAg−/HBcAb+	0	0.38056
HBsAg−/HBcAb+	0	0.03056
Uninfected	0	1.1
HBsAg−/HBcAb+	1	1.04722
HBsAg−/HBcAb+	0	0.40556
Uninfected	0	2.74167
HBsAg−/HBcAb+	1	0.09444
HBsAg−/HBcAb+	0	0.86389
Uninfected	0	3.175
Uninfected	0	4.025
HBsAg−/HBcAb+	0	1.96389
Uninfected	0	1.51667
Uninfected	0	.
Uninfected	1	0.38056
Uninfected	0	.
HBsAg−/HBcAb+	1	0.28056
Uninfected	1	0.07778
Uninfected	0	2.39167
HBsAg−/HBcAb+	0	1.24444
HBsAg−/HBcAb+	0	2.12222
HBsAg−/HBcAb+	0	0.99167
Uninfected	0	2.25278
HBsAg−/HBcAb+	0	2.21111
Uninfected	0	2.31389
HBsAg−/HBcAb+	0	2.20278
HBsAg−/HBcAb+	0	.
Uninfected	0	1.35833
HBsAg+	0	2.48889
HBsAg−/HBcAb+	0	2.41111
HBsAg−/HBcAb+	1	1.31389
Uninfected	0	.
Uninfected	0	0.31111
Uninfected	0	0.85556
HBsAg−/HBcAb+	0	2.475
Uninfected	0	2.41111
HBsAg−/HBcAb+	0	2.26111
HBsAg−/HBcAb+	0	2.10556
Uninfected	0	2.06111
HBsAg+	0	0.89444
HBsAg−/HBcAb+	0	0.39722
HBsAg−/HBcAb+	0	2.39167
HBsAg−/HBcAb+	0	2.11667
Uninfected	0	0.86944
HBsAg+	0	2.07222
Uninfected	0	2.00278
HBsAg+	0	1.93056
Uninfected	0	1.96667
HBsAg−/HBcAb+	0	1.08056
Uninfected	0	2.275
HBsAg−/HBcAb+	0	2.20278
HBsAg−/HBcAb+	0	2.31389
HBsAg−/HBcAb+	0	2.23611
Uninfected	1	1.30556
HBsAg−/HBcAb+	0	1.15833
Uninfected	0	2.10278
HBsAg−/HBcAb+	0	2.10833
HBsAg−/HBcAb+	0	1.96389
HBsAg−/HBcAb+	0	0.45278
HBsAg+	1	0.01944
HBsAg−/HBcAb+	0	3.38889
HBsAg−/HBcAb+	0	2.00278
HBsAg−/HBcAb+	0	0.57778
HBsAg−/HBcAb+	0	1.08889
Uninfected	0	1.85278
Uninfected	0	1.61389
HBsAg−/HBcAb+	0	1.84722
HBsAg−/HBcAb+	0	1.55
Uninfected	0	1.88333
HBsAg−/HBcAb+	0	1.88333
Uninfected	0	1.76944
HBsAg−/HBcAb+	0	0.05278
HBsAg−/HBcAb+	0	0.29444
HBsAg−/HBcAb+	0	0.36944
HBsAg−/HBcAb+	0	1.91944
HBsAg−/HBcAb+	0	1.24722
Uninfected	0	1.46944
Uninfected	0	1.63333
Uninfected	0	1.06389
Uninfected	0	1.61667
Uninfected	1	0.36944
Uninfected	0	1.31667
Uninfected	0	0.525
HBsAg−/HBcAb+	0	0.31111
HBsAg−/HBcAb+	0	1.48056
HBsAg−/HBcAb+	0	1.65833
HBsAg−/HBcAb+	0	1.51667
HBsAg−/HBcAb+	0	1.69167
HBsAg−/HBcAb+	0	1.05
HBsAg−/HBcAb+	0	0.94722
HBsAg+	0	.
Uninfected	0	0.33611
HBsAg−/HBcAb+	1	0.625
HBsAg−/HBcAb+	0	.
Uninfected	0	.
HBsAg−/HBcAb+	1	0.49722
HBsAg−/HBcAb+	0	.
HBsAg−/HBcAb+	0	0.07222
HBsAg−/HBcAb+	0	.
Uninfected	0	.
Uninfected	0	0.38333
Uninfected	0	0.65833
Uninfected	0	0.31111
HBsAg−/HBcAb+	0	0.25278
Uninfected	0	.
HBsAg−/HBcAb+	0	.
Uninfected	0	0.18889
Uninfected	0	1.12222
Uninfected	0	0.15556
Uninfected	0	5.23056
Uninfected	0	.
Uninfected	0	0.07778
HBsAg−/HBcAb+	0	0.49722
HBsAg+	1	0.41667
HBsAg−/HBcAb+	0	1.30278
HBsAg−/HBcAb+	0	.
HBsAg+	0	0.05833
HBsAg−/HBcAb+	0	0.23611
Uninfected	1	0.91389
HBsAg−/HBcAb+	0	.
HBsAg−/HBcAb+	0	.
Uninfected	0	1.26389
Uninfected	0	0.23333
HBsAg−/HBcAb+	0	1.10833
Uninfected	0	0.36667
Uninfected	0	0.38056
Uninfected	0	0.62222
Uninfected	1	0.37778
Uninfected	0	0.15556
HBsAg−/HBcAb+	0	.
Uninfected	0	0.91389
Uninfected	0	0.875
HBsAg−/HBcAb+	0	0.35
HBsAg−/HBcAb+	0	0.71667
HBsAg−/HBcAb+	0	.
HBsAg−/HBcAb+	0	0.68611
Uninfected	0	0.675
HBsAg+	0	0.15556
Uninfected	0	0.77778
HBsAg−/HBcAb+	0	0.65556
HBsAg−/HBcAb+	0	.
HBsAg−/HBcAb+	0	0.13333
HBsAg−/HBcAb+	0	1.05556
HBsAg−/HBcAb+	1	0.33056
Uninfected	0	0.42222
HBsAg−/HBcAb+	0	.
Uninfected	0	0.82778
HBsAg−/HBcAb+	0	0.78333
Uninfected	0	0.15556
HBsAg−/HBcAb+	0	0.85278
HBsAg−/HBcAb+	1	0.61944
HBsAg−/HBcAb+	0	1
Uninfected	0	0.93611
HBsAg+	0	0.61667
HBsAg−/HBcAb+	0	0.62222
HBsAg−/HBcAb+	0	.
Uninfected	0	0.82778
HBsAg−/HBcAb+	0	0.38333
HBsAg−/HBcAb+	0	.
Uninfected	0	0.88056
HBsAg−/HBcAb+	0	0.31944
HBsAg−/HBcAb+	0	0.27222
HBsAg−/HBcAb+	0	0.43333
HBsAg−/HBcAb+	0	.
Uninfected	0	.
HBsAg−/HBcAb+	0	2.11667
HBsAg+	0	1.12778
HBsAg−/HBcAb+	0	0.47778
Uninfected	0	0.1
Uninfected	0	0.15278
HBsAg−/HBcAb+	0	.
Uninfected	0	.
HBsAg−/HBcAb+	0	1.56389
HBsAg−/HBcAb+	0	1.44444
HBsAg−/HBcAb+	0	0.4
HBsAg−/HBcAb+	0	1.08056
HBsAg−/HBcAb+	0	0.60278
Uninfected	0	0.59167
HBsAg+	0	0.22222
HBsAg−/HBcAb+	0	0.1
HBsAg−/HBcAb+	0	0.73889
HBsAg−/HBcAb+	0	0.36944
Uninfected	0	0.35
HBsAg−/HBcAb+	0	0.30278
HBsAg−/HBcAb+	0	0.89444
Uninfected	0	0.13611
HBsAg−/HBcAb+	0	1.78889
HBsAg−/HBcAb+	0	0.62222
HBsAg−/HBcAb+	0	0.24167
Uninfected	0	0.00833

## Sheet: DMARD_HBV & disease data
DMARD cohort (n = 311)
HBV serostatus	Disease	Key
Uninfected	RA	RA:	Rheumatoid arthritis
Uninfected	RA	AS:	Ankylosing spondylitis
HBsAg+	RA	PS:	Psoriasis
Uninfected	RA
HbsAg−/HBcAb+	RA
HbsAg−/HBcAb+	RA
HbsAg−/HBcAb+	RA
HbsAg−/HBcAb+	RA
HBsAg+	RA
HbsAg−/HBcAb+	RA
Uninfected	RA
Uninfected	RA
HbsAg−/HBcAb+	RA
HbsAg−/HBcAb+	RA
Uninfected	RA
HbsAg−/HBcAb+	RA
HbsAg−/HBcAb+	RA
HbsAg−/HBcAb+	RA
HbsAg−/HBcAb+	RA
Uninfected	RA
HbsAg−/HBcAb+	RA
HbsAg−/HBcAb+	RA
Uninfected	RA
Uninfected	RA
HbsAg−/HBcAb+	RA
Uninfected	RA
HbsAg−/HBcAb+	RA
HbsAg−/HBcAb+	RA
HbsAg−/HBcAb+	RA
HbsAg−/HBcAb+	RA
HbsAg−/HBcAb+	RA
Uninfected	RA
HbsAg−/HBcAb+	RA
Uninfected	RA
HBsAg+	RA
HBsAg+	RA
HbsAg−/HBcAb+	RA
HbsAg−/HBcAb+	RA
HbsAg−/HBcAb+	RA
HbsAg−/HBcAb+	RA
HbsAg−/HBcAb+	RA
HbsAg−/HBcAb+	RA
Uninfected	RA
HbsAg−/HBcAb+	RA
HbsAg−/HBcAb+	RA
HbsAg−/HBcAb+	RA
HbsAg−/HBcAb+	RA
HbsAg−/HBcAb+	RA
HbsAg−/HBcAb+	RA
Uninfected	RA
Uninfected	RA
Uninfected	RA
HbsAg−/HBcAb+	RA
HBsAg+	RA
HbsAg−/HBcAb+	RA
HbsAg−/HBcAb+	RA
HbsAg−/HBcAb+	RA
Uninfected	RA
HbsAg−/HBcAb+	RA
HbsAg−/HBcAb+	RA
Uninfected	RA
HbsAg−/HBcAb+	RA
HbsAg−/HBcAb+	RA
HbsAg−/HBcAb+	RA
HbsAg−/HBcAb+	RA
HbsAg−/HBcAb+	RA
HbsAg−/HBcAb+	RA
HbsAg−/HBcAb+	RA
HBsAg+	RA
HbsAg−/HBcAb+	RA
Uninfected	RA
HbsAg−/HBcAb+	RA
HbsAg−/HBcAb+	RA
HbsAg−/HBcAb+	RA
HbsAg−/HBcAb+	RA
HbsAg−/HBcAb+	RA
HbsAg−/HBcAb+	RA
Uninfected	RA
Uninfected	RA
HbsAg−/HBcAb+	RA
HbsAg−/HBcAb+	RA
HbsAg−/HBcAb+	RA
HbsAg−/HBcAb+	RA
Uninfected	RA
Uninfected	RA
Uninfected	RA
Uninfected	RA
HbsAg−/HBcAb+	RA
HbsAg−/HBcAb+	RA
HbsAg−/HBcAb+	RA
HbsAg−/HBcAb+	RA
Uninfected	RA
HbsAg−/HBcAb+	RA
HBsAg+	RA
HbsAg−/HBcAb+	RA
HbsAg−/HBcAb+	RA
HbsAg−/HBcAb+	RA
HbsAg−/HBcAb+	RA
Uninfected	RA
HbsAg−/HBcAb+	RA
Uninfected	RA
HbsAg−/HBcAb+	RA
HbsAg−/HBcAb+	RA
HBsAg+	RA
HbsAg−/HBcAb+	RA
Uninfected	RA
HbsAg−/HBcAb+	RA
HbsAg−/HBcAb+	RA
Uninfected	RA
Uninfected	RA
HBsAg+	RA
HbsAg−/HBcAb+	RA
HbsAg−/HBcAb+	RA
HbsAg−/HBcAb+	RA
HbsAg−/HBcAb+	RA
HbsAg−/HBcAb+	RA
HbsAg−/HBcAb+	RA
HbsAg−/HBcAb+	RA
HBsAg+	RA
HbsAg−/HBcAb+	RA
HBsAg+	RA
Uninfected	RA
Uninfected	RA
Uninfected	RA
Uninfected	RA
HBsAg+	RA
HbsAg−/HBcAb+	RA
HbsAg−/HBcAb+	RA
HbsAg−/HBcAb+	RA
HbsAg−/HBcAb+	RA
HbsAg−/HBcAb+	RA
HbsAg−/HBcAb+	RA
Uninfected	RA
Uninfected	RA
HBsAg+	RA
HbsAg−/HBcAb+	RA
Uninfected	RA
HbsAg−/HBcAb+	RA
HbsAg−/HBcAb+	RA
HbsAg−/HBcAb+	RA
Uninfected	RA
Uninfected	RA
HBsAg+	RA
Uninfected	RA
Uninfected	RA
HbsAg−/HBcAb+	RA
HbsAg−/HBcAb+	RA
Uninfected	RA
HbsAg−/HBcAb+	RA
HbsAg−/HBcAb+	RA
HbsAg−/HBcAb+	RA
HbsAg−/HBcAb+	RA
HbsAg−/HBcAb+	RA
HbsAg−/HBcAb+	RA
HbsAg−/HBcAb+	RA
Uninfected	RA
HbsAg−/HBcAb+	RA
HbsAg−/HBcAb+	RA
Uninfected	RA
Uninfected	RA
HbsAg−/HBcAb+	RA
Uninfected	RA
HbsAg−/HBcAb+	RA
HbsAg−/HBcAb+	RA
HbsAg−/HBcAb+	RA
HbsAg−/HBcAb+	RA
HBsAg+	RA
HbsAg−/HBcAb+	RA
HbsAg−/HBcAb+	RA
Uninfected	RA
HbsAg−/HBcAb+	RA
HbsAg−/HBcAb+	RA
HbsAg−/HBcAb+	RA
HBsAg+	RA
Uninfected	RA
HbsAg−/HBcAb+	RA
HbsAg−/HBcAb+	RA
HbsAg−/HBcAb+	RA
HBsAg+	RA
HbsAg−/HBcAb+	RA
HbsAg−/HBcAb+	RA
HbsAg−/HBcAb+	RA
HBsAg+	RA
HbsAg−/HBcAb+	RA
HBsAg+	RA
HbsAg−/HBcAb+	RA
Uninfected	RA
HbsAg−/HBcAb+	RA
HbsAg−/HBcAb+	RA
Uninfected	RA
Uninfected	RA
Uninfected	RA
HbsAg−/HBcAb+	RA
HbsAg−/HBcAb+	RA
HbsAg−/HBcAb+	RA
HbsAg−/HBcAb+	RA
HbsAg−/HBcAb+	RA
HbsAg−/HBcAb+	RA
HbsAg−/HBcAb+	RA
Uninfected	RA
Uninfected	RA
Uninfected	RA
HbsAg−/HBcAb+	RA
Uninfected	RA
HbsAg−/HBcAb+	RA
HbsAg−/HBcAb+	RA
HbsAg−/HBcAb+	RA
HbsAg−/HBcAb+	RA
Uninfected	RA
HbsAg−/HBcAb+	RA
HbsAg−/HBcAb+	RA
Uninfected	RA
HbsAg−/HBcAb+	RA
HbsAg−/HBcAb+	RA
HBsAg+	RA
Uninfected	RA
HBsAg+	RA
HBsAg+	RA
HbsAg−/HBcAb+	RA
Uninfected	RA
Uninfected	RA
Uninfected	RA
HbsAg−/HBcAb+	RA
HbsAg−/HBcAb+	RA
HBsAg+	RA
HbsAg−/HBcAb+	RA
HbsAg−/HBcAb+	RA
Uninfected	RA
HbsAg−/HBcAb+	AS
HBsAg+	AS
Uninfected	AS
Uninfected	AS
Uninfected	AS
Uninfected	AS
Uninfected	AS
HBsAg+	AS
Uninfected	AS
HBsAg+	AS
Uninfected	AS
Uninfected	AS
Uninfected	AS
Uninfected	AS
HbsAg−/HBcAb+	AS
HBsAg+	AS
Uninfected	AS
HBsAg+	AS
HBsAg+	AS
HbsAg−/HBcAb+	AS
HBsAg+	AS
Uninfected	AS
HBsAg+	AS
HBsAg+	AS
HbsAg−/HBcAb+	AS
Uninfected	AS
Uninfected	AS
HbsAg−/HBcAb+	AS
HbsAg−/HBcAb+	AS
Uninfected	AS
Uninfected	AS
Uninfected	AS
HbsAg−/HBcAb+	AS
Uninfected	AS
Uninfected	AS
HbsAg−/HBcAb+	AS
HbsAg−/HBcAb+	AS
HBsAg+	AS
HbsAg−/HBcAb+	AS
HbsAg−/HBcAb+	AS
HbsAg−/HBcAb+	AS
Uninfected	AS
Uninfected	AS
Uninfected	AS
HBsAg+	AS
HBsAg+	AS
HbsAg−/HBcAb+	AS
Uninfected	AS
Uninfected	AS
HBsAg+	AS
Uninfected	AS
Uninfected	AS
HBsAg+	AS
HbsAg−/HBcAb+	AS
HbsAg−/HBcAb+	AS
HBsAg+	AS
HBsAg+	PS
HbsAg−/HBcAb+	PS
HbsAg−/HBcAb+	PS
HbsAg−/HBcAb+	PS
HbsAg−/HBcAb+	PS
Uninfected	PS
HbsAg−/HBcAb+	PS
HbsAg−/HBcAb+	PS
HBsAg+	PS
HbsAg−/HBcAb+	PS
HbsAg−/HBcAb+	PS
HbsAg−/HBcAb+	PS
Uninfected	PS
Uninfected	PS
Uninfected	PS
Uninfected	PS
Uninfected	PS
Uninfected	PS
HBsAg+	PS
Uninfected	PS
HbsAg−/HBcAb+	PS
HbsAg−/HBcAb+	PS
HbsAg−/HBcAb+	PS
HbsAg−/HBcAb+	PS
Uninfected	PS
Uninfected	PS
HBsAg+	PS

## Sheet: DMARD_HBV & ALT data
DMARD cohort (n = 311)
HBV serostatus	Serum ALT >2-fold ULN (0=No, 1=Yes)	Person-years
Uninfected	0	0.5778
Uninfected	0	0.2639
HBsAg+	0	0.6944
Uninfected	0	2.8833
HBsAg−/HBcAb+	0	1.225
HBsAg−/HBcAb+	0	3.5083
HBsAg−/HBcAb+	0	0.7194
HBsAg−/HBcAb+	0	0.2472
HBsAg+	0	0.9361
HBsAg−/HBcAb+	0	8.1833
Uninfected	0	0.1722
Uninfected	0	6.5
HBsAg−/HBcAb+	0	0.3556
HBsAg−/HBcAb+	0	0.2278
Uninfected	0	0.0083
HBsAg−/HBcAb+	0	0.4222
HBsAg−/HBcAb+	0	0.9556
HBsAg−/HBcAb+	0	4.7417
HBsAg−/HBcAb+	0	1.2611
Uninfected	0	2.3806
HBsAg−/HBcAb+	0	0.0778
HBsAg−/HBcAb+	1	0.9417
Uninfected	0	0.3222
Uninfected	0	13.4444
HBsAg−/HBcAb+	0	1.7028
Uninfected	0	0
HBsAg−/HBcAb+	0	0.8361
HBsAg−/HBcAb+	0	.
HBsAg−/HBcAb+	0	2.2944
HBsAg−/HBcAb+	0	0.4083
HBsAg−/HBcAb+	0	2.3444
Uninfected	0	1.3028
HBsAg−/HBcAb+	0	1.75
Uninfected	0	3.9472
HBsAg+	0	1.3611
HBsAg+	1	1.1278
HBsAg−/HBcAb+	0	0.2278
HBsAg−/HBcAb+	0	0.2917
HBsAg−/HBcAb+	0	3.8111
HBsAg−/HBcAb+	0	2.0583
HBsAg−/HBcAb+	0	5.5222
HBsAg−/HBcAb+	0	4.5639
Uninfected	0	1.3722
HBsAg−/HBcAb+	0	0
HBsAg−/HBcAb+	0	6.0556
HBsAg−/HBcAb+	0	13.1639
HBsAg−/HBcAb+	1	7.2917
HBsAg−/HBcAb+	0	8.25
HBsAg−/HBcAb+	0	0
Uninfected	0	1.6972
Uninfected	0	.
Uninfected	0	3.6944
HBsAg−/HBcAb+	0	3.9278
HBsAg+	0	1.9972
HBsAg−/HBcAb+	0	3.9833
HBsAg−/HBcAb+	0	2.4222
HBsAg−/HBcAb+	0	1.5861
Uninfected	0	.
HBsAg−/HBcAb+	0	0.4083
HBsAg−/HBcAb+	0	4.7389
Uninfected	0	1.9472
HBsAg−/HBcAb+	0	5.6417
HBsAg−/HBcAb+	1	0.1167
HBsAg−/HBcAb+	0	10.4722
HBsAg−/HBcAb+	0	0
HBsAg−/HBcAb+	0	3.8361
HBsAg−/HBcAb+	0	7.7611
HBsAg−/HBcAb+	0	4.9167
HBsAg+	0	1.4611
HBsAg−/HBcAb+	0	.
Uninfected	0	0.1528
HBsAg−/HBcAb+	0	2.1583
HBsAg−/HBcAb+	0	1.3028
HBsAg−/HBcAb+	0	5.5194
HBsAg−/HBcAb+	0	0.5167
HBsAg−/HBcAb+	0	2.9167
HBsAg−/HBcAb+	1	9.3889
Uninfected	1	0.9083
Uninfected	0	0.3417
HBsAg−/HBcAb+	0	0.3472
HBsAg−/HBcAb+	0	0.9583
HBsAg−/HBcAb+	0	5.8194
HBsAg−/HBcAb+	0	0.7528
Uninfected	0	1.8472
Uninfected	0	2.4722
Uninfected	0	2.5306
Uninfected	0	1.0972
HBsAg−/HBcAb+	0	1.0472
HBsAg−/HBcAb+	0	0.2889
HBsAg−/HBcAb+	0	.
HBsAg−/HBcAb+	0	0.9722
Uninfected	0	2.1139
HBsAg−/HBcAb+	0	3.0944
HBsAg+	0	0.2722
HBsAg−/HBcAb+	0	0
HBsAg−/HBcAb+	0	0.7194
HBsAg−/HBcAb+	0	1.2
HBsAg−/HBcAb+	0	3.9806
Uninfected	0	1.5639
HBsAg−/HBcAb+	0	1.4972
Uninfected	0	2.7917
HBsAg−/HBcAb+	0	3.1194
HBsAg−/HBcAb+	0	0
HBsAg+	1	0.2806
HBsAg−/HBcAb+	0	0
Uninfected	0	0.2083
HBsAg−/HBcAb+	0	1.9833
HBsAg−/HBcAb+	0	0.3944
Uninfected	0	3.1389
Uninfected	0	2.1556
HBsAg+	0	6.2333
HBsAg−/HBcAb+	0	2.0639
HBsAg−/HBcAb+	0	.
HBsAg−/HBcAb+	0	1.3278
HBsAg−/HBcAb+	0	2.8639
HBsAg−/HBcAb+	0	2.575
HBsAg−/HBcAb+	0	1.9056
HBsAg−/HBcAb+	0	5.4056
HBsAg+	1	3.4806
HBsAg−/HBcAb+	0	7.6056
HBsAg+	1	8.3222
Uninfected	0	1.9333
Uninfected	0	1.1861
Uninfected	0	1.9056
Uninfected	0	0.3417
HBsAg+	0	.
HBsAg−/HBcAb+	0	5.6667
HBsAg−/HBcAb+	0	.
HBsAg−/HBcAb+	0	2.2417
HBsAg−/HBcAb+	0	2.7972
HBsAg−/HBcAb+	0	2.0278
HBsAg−/HBcAb+	0	1.075
Uninfected	0	3.9694
Uninfected	1	0.6
HBsAg+	1	0.7639
HBsAg−/HBcAb+	0	0
Uninfected	0	7.8556
HBsAg−/HBcAb+	0	0.8944
HBsAg−/HBcAb+	0	1.3167
HBsAg−/HBcAb+	0	2.7611
Uninfected	1	1.0917
Uninfected	0	1.8194
HBsAg+	0	1.4778
Uninfected	0	4.0778
Uninfected	0	3.3306
HBsAg−/HBcAb+	0	3.6972
HBsAg−/HBcAb+	0	3.4222
Uninfected	0	1.8639
HBsAg−/HBcAb+	0	1.7639
HBsAg−/HBcAb+	0	1.7889
HBsAg−/HBcAb+	0	1.5111
HBsAg−/HBcAb+	0	13.4583
HBsAg−/HBcAb+	0	0.2722
HBsAg−/HBcAb+	0	1.5889
HBsAg−/HBcAb+	0	.
Uninfected	0	3.9833
HBsAg−/HBcAb+	0	9.6694
HBsAg−/HBcAb+	0	2.1806
Uninfected	0	2.5333
Uninfected	0	1.1472
HBsAg−/HBcAb+	0	0.1917
Uninfected	0	3.8778
HBsAg−/HBcAb+	0	5
HBsAg−/HBcAb+	0	2.675
HBsAg−/HBcAb+	0	2.0417
HBsAg−/HBcAb+	0	0.9722
HBsAg+	1	0.8167
HBsAg−/HBcAb+	0	1.4028
HBsAg−/HBcAb+	0	0.3472
Uninfected	0	.
HBsAg−/HBcAb+	0	.
HBsAg−/HBcAb+	0	1.3306
HBsAg−/HBcAb+	0	0.2361
HBsAg+	1	1.5833
Uninfected	0	1.5611
HBsAg−/HBcAb+	0	1.1333
HBsAg−/HBcAb+	0	2.2861
HBsAg−/HBcAb+	0	5.0861
HBsAg+	0	.
HBsAg−/HBcAb+	1	5.3833
HBsAg−/HBcAb+	0	2.1056
HBsAg−/HBcAb+	0	0.2722
HBsAg+	0	1.9778
HBsAg−/HBcAb+	0	0
HBsAg+	1	0.7806
HBsAg−/HBcAb+	0	.
Uninfected	0	.
HBsAg−/HBcAb+	0	2.3333
HBsAg−/HBcAb+	0	6.2778
Uninfected	0	1.0917
Uninfected	0	.
Uninfected	0	3.4056
HBsAg−/HBcAb+	0	1.2306
HBsAg−/HBcAb+	0	0.9528
HBsAg−/HBcAb+	0	0.4056
HBsAg−/HBcAb+	0	2.1556
HBsAg−/HBcAb+	0	1.7
HBsAg−/HBcAb+	0	0
HBsAg−/HBcAb+	0	0.4222
Uninfected	0	3.3
Uninfected	0	1.2361
Uninfected	0	.
HBsAg−/HBcAb+	0	1.9
Uninfected	0	1.7528
HBsAg−/HBcAb+	0	0.2306
HBsAg−/HBcAb+	0	6.3667
HBsAg−/HBcAb+	0	2.1778
HBsAg−/HBcAb+	0	0.2083
Uninfected	0	1.9333
HBsAg−/HBcAb+	0	0.3139
HBsAg−/HBcAb+	0	2.7361
Uninfected	0	0.2111
HBsAg−/HBcAb+	1	0.5972
HBsAg−/HBcAb+	0	2.45
HBsAg+	1	0.7056
Uninfected	0	1.9
HBsAg+	0	2.8944
HBsAg+	0	4.375
HBsAg−/HBcAb+	0	0.8306
Uninfected	0	1.6056
Uninfected	0	1.2056
Uninfected	0	.
HBsAg−/HBcAb+	0	2.6722
HBsAg−/HBcAb+	0	0.65
HBsAg+	0	0.8167
HBsAg−/HBcAb+	0	0
HBsAg−/HBcAb+	0	3.0722
Uninfected	0	2.5139
HBsAg−/HBcAb+	1	3.2111
HBsAg+	0	4.8611
Uninfected	0	.
Uninfected	0	.
Uninfected	0	3.9528
Uninfected	1	1.4694
Uninfected	0	1.4583
HBsAg+	0	0.5833
Uninfected	0	1.7194
HBsAg+	0	0.1583
Uninfected	0	1.725
Uninfected	0	0.275
Uninfected	0	.
Uninfected	0	0.3889
HBsAg−/HBcAb+	0	0
HBsAg+	0	5.5861
Uninfected	0	.
HBsAg+	0	0.4472
HBsAg+	0	.
HBsAg−/HBcAb+	0	2.7
HBsAg+	1	0.1361
Uninfected	0	0.4139
HBsAg+	0	0.6833
HBsAg+	1	0.2306
HBsAg−/HBcAb+	0	3.2583
Uninfected	0	0.65
Uninfected	0	.
HBsAg−/HBcAb+	0	3.3472
HBsAg−/HBcAb+	0	.
Uninfected	0	3.5306
Uninfected	0	0.6556
Uninfected	0	0.9139
HBsAg−/HBcAb+	1	0.0667
Uninfected	0	.
Uninfected	0	0.8611
HBsAg−/HBcAb+	0	4.8
HBsAg−/HBcAb+	0	3.1139
HBsAg+	0	1.9167
HBsAg−/HBcAb+	0	1.8528
HBsAg−/HBcAb+	0	.
HBsAg−/HBcAb+	0	.
Uninfected	0	0.0583
Uninfected	1	0.2139
Uninfected	0	0.5528
HBsAg+	0	1.1556
HBsAg+	0	0.5417
HBsAg−/HBcAb+	1	1.5472
Uninfected	0	.
Uninfected	0	.
HBsAg+	0	0.8667
Uninfected	0	0
Uninfected	0	.
HBsAg+	0	3.8167
HBsAg−/HBcAb+	0	.
HBsAg−/HBcAb+	0	2.1667
HBsAg+	0	5.6833
HBsAg+	0	0.3417
HBsAg−/HBcAb+	0	0.0028
HBsAg−/HBcAb+	0	8.4278
HBsAg−/HBcAb+	0	0.1361
HBsAg−/HBcAb+	0	0.8722
Uninfected	0	0.85
HBsAg−/HBcAb+	0	.
HBsAg−/HBcAb+	0	0.0972
HBsAg+	0	.
HBsAg−/HBcAb+	0	0.5667
HBsAg−/HBcAb+	0	0.2333
HBsAg−/HBcAb+	0	1.9556
Uninfected	0	0.4694
Uninfected	0	0.5639
Uninfected	0	.
Uninfected	0	0.9139
Uninfected	0	.
Uninfected	0	1.9639
HBsAg+	0	2.1778
Uninfected	0	0
HBsAg−/HBcAb+	0	0.7389
HBsAg−/HBcAb+	0	0
HBsAg−/HBcAb+	0	0.8417
HBsAg−/HBcAb+	0	0.2722
Uninfected	0	1.0111
Uninfected	0	0.075
HBsAg+	0	0.4528
